# Supplementary material for: Silk–Inorganic Nanoparticle Hybrid Hydrogel as an Injectable Bone Repairing Biomaterial
Source: J Funct Biomater. 2023 Feb 2;14(2):86. doi: 10.3390/jfb14020086 (PMC9966230; doi:10.3390/jfb14020086)
Supplement: Supplementary file 1 [file jfb-14-00086-s001.zip]

Archive with 1 entries (1 files):
- jfb-2145655-supplementary.pdf
